# Supplementary material for: The role of the intraparietal sulcus in numeracy: A review of parietal lesion cases
Source: Behav Brain Res. Author manuscript; Available in PMC 2026 Jun 2. (PMC13229119; doi:10.1016/j.bbr.2025.115453)
Supplement: 2 [file NIHMS2170719-supplement-2.zip]

Archive with 1 entries (1 files):
- Case_Article_Behavior_Descriptions_V2.txt
