# Supplementary material for: The role of the intraparietal sulcus in numeracy: A review of parietal lesion cases
Source: Behav Brain Res. Author manuscript; Available in PMC 2026 Jun 2. (PMC13229119; doi:10.1016/j.bbr.2025.115453)
Supplement: 2 [file NIHMS2170719-supplement-2.zip › Case_Article_Behavior_Descriptions_V2.txt]

First Author	Year	Case ID (if applicable)	Numerical Measure	Score	Interpretation from Authors	Category	Binarized
Ashkenazi	2008	AD	multiple choice matching written Arabic numerals to quantities (3-12)	5/5	intact	Other	0
Ashkenazi	2008	AD	comparing magnitude of non-symbolic shape clouds (2-7)	5/5	intact	Approximation	0
Ashkenazi	2008	AD	serial order for Arabic numeral sequence	2/2	intact	Ordinality/Cardinality	0
Ashkenazi	2008	AD	counting dot patterns (5-14)	5/5	intact	Ordinality/Cardinality	0
Ashkenazi	2008	AD	reading Arabic numerals	5/5	intact	Transcoding	0
Ashkenazi	2008	AD	writing Arabic numerals to dictation	5/5	intact	Transcoding	0
Ashkenazi	2008	AD	writing arithmetic signs to dictation	4/4	intact	Transcoding	0
Ashkenazi	2008	AD	simple one-digit addition	5/5	intact	Calculation	0
Ashkenazi	2008	AD	simple one-digit subtraction	4/5	intact	Calculation	0
Ashkenazi	2008	AD	simple one-digit multiplication	5/5	intact	Calculation	0
Ashkenazi	2008	AD	simple one-digit division	5/5	intact	Calculation	0
Ashkenazi	2008	AD	complex written addition (2-3 digits)	6/8	significantly different from controls, deficiency	Calculation	1
Ashkenazi	2008	AD	complex written subtraction (2-3 digits)	7/8	intact	Calculation	0
Ashkenazi	2008	AD	complex written multiplication (2-3 digits)	3/8	significantly different from controls, deficiency	Calculation	1
Ashkenazi	2008	AD	complex written division (2-3 digits)	6/8	significantly different from controls, deficiency	Calculation	1
Ashkenazi	2008	AD	complex addition with decimals	4/4	intact	Calculation	0
Ashkenazi	2008	AD	complex subtraction with decimals	2/4	significantly different from controls, deficiency	Calculation	1
Ashkenazi	2008	AD	complex addition with fractions	5/5	intact	Calculation	0
Ashkenazi	2008	AD	complex subtraction with fractions	1/5	significantly different from controls, deficiency	Calculation	1
Ashkenazi	2008	AD	complex multiplication with fractions	5/5	intact	Calculation	0
Ashkenazi	2008	AD	complex division with fractions	4/5	intact	Calculation	0
Ashkenazi	2008	AD	size congruity task (symbolic numerical Stroop)	1% error rate	significantly slower RT than controls, abnormal size congruity	Approximation	1
Ashkenazi	2008	AD	magnitude comparison (non-symbolic dots only)	5% error rate	significantly steeper RT slope by quantity than controls, abnormal distance effect	Approximation	1
Ashkenazi	2008	AD	magnitude comparison (non-symbolic dots vs symbolic digits)	5% error rate	significantly steeper RT slope by quantity than controls, abnormal distance effect	Approximation	1
Ashkenazi	2008	AD	counting dot patterns for RT (1-9)	8% error rate	significantly slower RT than controls, deficiency in subitizing	Approximation	1
Basagni	2021	-	number word repetition	9.8, cutoff = 8.8	within normal range	Transcoding	0
Basagni	2021	-	Arabic numeral reading	6.3, cutoff = 7.6	pathological performance	Transcoding	1
Basagni	2021	-	Arabic numeral writing to dictation	3.7, cutoff = 6.3	pathological performance	Transcoding	1
Basagni	2021	-	written number words to Arabic numerals	5.2, cutoff = 4.2	normal range performance, but very slow and many self-corrections	Transcoding	1
Basagni	2021	-	simple addition	2.98, cutoff = 2.2	no impairment	Calculation	0
Basagni	2021	-	simple subtraction	1.98, cutoff = 1.0	no impairment	Calculation	0
Basagni	2021	-	simple muliplication	2.4, cutoff = 1.4	no impairment	Calculation	0
Basagni	2021	-	size and quantity estimations (Della Sala et al., 2003)	12,97, cutoff = >18	within normal range	Approximation	0
Bernal	2003	-	WAIS-III arithmetic	6, scaled score = 3	abnormal	Calculation	1
Bernal	2003	-	counting forward (1-20)	20/20	normal	Ordinality/Cardinality	0
Bernal	2003	-	counting backward (30-20)	7/10	abnormal	Ordinality/Cardinality	1
Bernal	2003	-	reading Arabic numerals	4/6	abnormal	Transcoding	1
Bernal	2003	-	writing Arabic numerals	6/6	normal	Transcoding	0
Bernal	2003	-	Arabic numerals to verbal	4/6	abnormal	Transcoding	1
Bernal	2003	-	verbal to Arabic numerals	4/6	abnormal	Transcoding	1
Bernal	2003	-	multiplication tables (tables of 3)	6/10	abnormal	Calculation	1
Bernal	2003	-	filling in arithmetic signs to complete operation	7/8	abnormal	Calculation	1
Bernal	2003	-	successive arithmetical operations: addition	7/12	abnormal	Calculation	1
Bernal	2003	-	successive arithmetical operations: subtraction	0/12	abnormal	Calculation	1
Bernal	2003	-	mental complex (2-digit) addition	0/4	abnormal	Calculation	1
Bernal	2003	-	mental complex (2-digit) subtraction	0/4	abnormal	Calculation	1
Bernal	2003	-	mental complex (2-digit) multiplication	0/4	abnormal	Calculation	1
Bernal	2003	-	mental complex (2-digit) division	0/4	abnormal	Calculation	1
Bernal	2003	-	written complex (2-3 digit) addition	0/4	abnormal	Calculation	1
Bernal	2003	-	written complex (2-3 digit) subtraction	0/4	abnormal	Calculation	1
Bernal	2003	-	written complex (2-3 digit) multiplication	0/4	abnormal	Calculation	1
Bernal	2003	-	written complex (2-3 digit) division	0/4	abnormal	Calculation	1
Bernal	2003	-	written alignment of numbers in columns	5/5	normal	Other	0
Bernal	2003	-	written fractions	3/3	normal	Calculation	0
Bernal	2003	-	general numerical knowledge	4/4	normal	Other	0
Bernal	2003	-	personal numerical knowledge	4/4	normal	Other	0
Bernal	2003	-	numerical problems	0/5	abnormal	Other	1
Bernal	2003	-	halving and doubling small quantities	0/6	abnormal	Calculation	1
Bernal	2003	-	dividing objects into equal groups	0/5	abnormal	Calculation	1
Cappelletti	2011	JT	number estimation	18	impaired performance	Approximation	1
Cappelletti	2011	JT	number comparison, small distance	100	impaired RT, failed to show a distance effect	Approximation	1
Cappelletti	2011	JT	number comparison, large distance	96	impaired RT, failed to show a distance effect	Approximation	1
Cappelletti	2011	JT	Graded Difficulty Arithmetic test	3 (defective)	impaired performance	Calculation	1
Cappelletti	2011	JT	reading Arabic numerals	100	normal	Transcoding	0
Cappelletti	2011	JT	dot-number matching	85	impaired RT	Other	0
Cappelletti	2011	JT	simple addition	75	impaired performance, impaired RT	Calculation	1
Cappelletti	2011	JT	simple subtraction	85	impaired performance, impaired RT	Calculation	1
Cappelletti	2011	JT	simple multiplication	85	impaired performance, impaired RT	Calculation	1
Cappelletti	2011	JT	time estimation (time processing)	86.7	normal	Other	0
Cappelletti	2011	JT	line bisection (space processing)	100	normal	Other	0
Chen	2014	WLJ	Aphasia Battery of Chinese calculation subtest	4/24	severe deficit	Calculation	1
Chen	2014	WLJ	symbolic number comparison (Arabic numerals)	79/80	no significant different from controls	Approximation	0
Chen	2014	WLJ	symbolic number comparison (written number words)	77/80	no significant different from controls	Approximation	0
Chen	2014	WLJ	ordinality decision task (assess item value relative to number 5)	15/40	severe deficit, significantly worse performance than controls	Ordinality/Cardinality	1
Chen	2014	WLJ	ordinality bisection task (identify item within given numerical interval)	10/20	severe deficit, significantly worse performance than controls	Ordinality/Cardinality	1
Cipolotti	1994	DM	reading Arabic numerals	26/26, 60/60, 60/60	tested 3 days in a row, no deficit	Transcoding	0
Cipolotti	1994	DM	writing Arabic numerals to dictation	12/26, 39/60, 60/60	tested 3 days in a row and improved over time as a result of the tests	Transcoding	1
Cipolotti	1994	DM	number comparison (Arabic numerals)	-	prompt and flawless	Approximation	0
Cipolotti	1994	DM	number comparison (oral number names)	-	rapid and flawless	Approximation	0
Cipolotti	1994	DM	reading arithmetic signs	4/4	perfect	Transcoding	0
Cipolotti	1994	DM	writing arithmetic signs	2/4	swapped subtraction and division consistently	Transcoding	1
Cipolotti	1994	DM	simple addition	-	all correct	Calculation	0
Cipolotti	1994	DM	simple subtraction	-	all correct	Calculation	0
Cipolotti	1994	DM	simple multiplication	-	all correct	Calculation	0
Cipolotti	1994	DM	complex multidigit addition	2/4	impaired performance, procedural errors	Calculation	1
Cipolotti	1994	DM	complex multidigit subtraction	3/4	impaired performance, procedural errors	Calculation	1
Cipolotti	1994	DM	complex multidigit multiplication	2/4	impaired performance, procedural errors	Calculation	1
Cohen	2000	ATH	number comparison (Arabic numerals, on paper)	84/86	intact	Approximation	0
Cohen	2000	ATH	number comparison (Arabic numerals, on computer)	176/176	RT fast, normal distance effect	Approximation	0
Cohen	2000	ATH	proximity judgement	29/30	intact	Approximation	0
Cohen	2000	ATH	number bisection (identify number falling in the middle of a numerical interval)	14/16	intact	Ordinality/Cardinality	0
Cohen	2000	ATH	number bisection (multiple choice)	16/16	intact	Ordinality/Cardinality	0
Cohen	2000	ATH	number bisection (correct versus false result)	28/32	intact	Ordinality/Cardinality	0
Cohen	2000	ATH	thermometer task (0-100 number line)	mean error < 3mm	fast and accurate	Ordinality/Cardinality	0
Cohen	2000	ATH	thermometer task (oral input to number line)	mean error < 2mm	very accurate	Ordinality/Cardinality	0
Cohen	2000	ATH	reading Arabic numerals	50/103	severely impaired	Transcoding	1
Cohen	2000	ATH	writing Arabic numerals to dictation	46/86	impaired	Transcoding	1
Cohen	2000	ATH	reading number words	39/76	impaired	Transcoding	1
Cohen	2000	ATH	number comparison (oral number names)	75/90	impaired in syntactic structure of number words, but not magnitude	Transcoding	1
Cohen	2000	ATH	number comparison (written number words)	76/86	impaired in syntactic structure of number words, but not magnitude	Transcoding	1
Cohen	2000	ATH	simple addition (various modalities)	90/108	impaired	Calculation	1
Cohen	2000	ATH	simple subtraction (various modalities)	103/108	abnormally slow, but accurate	Calculation	1
Cohen	2000	ATH	simple multiplication (various modalities)	28/72	severely impaired	Calculation	1
Cohen	2000	ATH	simple division	14/36	severely impaired	Calculation	1
Dehaene	1991	NAU	reading Arabic numerals	-	relied on counting up to 20 for correct value, considerable difficulties with 2-digit numbers	Transcoding	1
Dehaene	1991	NAU	reading written number words	-	relied on counting up to 20 for correct value, considerable difficulties with 2-digit numbers	Transcoding	1
Dehaene	1991	NAU	counting forward (1-20)	-	intact	Ordinality/Cardinality	0
Dehaene	1991	NAU	counting backward	-	unable to do	Ordinality/Cardinality	1
Dehaene	1991	NAU	counting by 2's	-	unable to do	Ordinality/Cardinality	1
Dehaene	1991	NAU	dot estimation	-	accurate, fair estimation of numerosity	Approximation	0
Dehaene	1991	NAU	simple addition (oral or visual)	-	slow and painful counting strategy to identify answer	Calculation	1
Dehaene	1991	NAU	simple subtraction (oral or visual)	-	severely impaired	Calculation	1
Dehaene	1991	NAU	simple multiplication (oral or visual)	-	severely impaired	Calculation	1
Dehaene	1991	NAU	common numerical facts	50% error	impaired	Other	1
Dehaene	1991	NAU	magnitude judgement	9/9	correct	Approximation	0
Dehaene	1991	NAU	sorting money	-	quantities perfect, but unable to name banknotes and coins	Other	1
Dehaene	1991	NAU	simple written addition	14/15	relied on finger counting	Calculation	1
Dehaene	1991	NAU	simple oral addition	4/15	impaired	Calculation	1
Dehaene	1991	NAU	multiple choice addition estimation	17/18	fast and accurate	Calculation	0
Dehaene	1991	NAU	multiple choice subtraction estimation	10/18	performed at chance	Calculation	1
Dehaene	1991	NAU	multiple choice multiplication estimation	13/18	somewhat intact	Calculation	1
Dehaene	1991	NAU	timed true/false addition operations	30.3% error	deficits at small numerical differences, but accurate at grossly false additions	Calculation	1
Dehaene	1991	NAU	problem size effect task with addition	34% error	no effect of problem size, contrasting controls	Calculation	1
Dehaene	1991	NAU	leftmost digit verification with addition	-	preference for identifying incorrect answers when leftmost digit was incorrect	Calculation	1
Dehaene	1991	NAU	verification of multiplication	43.3% error	at chance, approximation abilities not utilized here	Calculation	1
Dehaene	1991	NAU	placing items on a number line (1-100) (oral and visual)	absolute error = 13mm	abnormal, but satisfactory given other deficits	Ordinality/Cardinality	1
Dehaene	1991	NAU	number comparison, not timed (symbolic numerals)	103/104	fast and virtually normal	Approximation	0
Dehaene	1991	NAU	number comparison, timed (symbolic numerals)	96/104	virtually normal	Approximation	0
Dehaene	1991	NAU	parity judgement	44.4% error	responded randomly	Other	1
Delazer & Benke	1997	JG	reading Arabic numerals	35/36	near perfect	Transcoding	0
Delazer & Benke	1997	JG	reading written number words	10/10	perfect	Transcoding	0
Delazer & Benke	1997	JG	writing Arabic numerals to dictation	30/34	slow but better than alphabet	Transcoding	1
Delazer & Benke	1997	JG	writing number words	0/5	impossible due to agraphia	Transcoding	1
Delazer & Benke	1997	JG	transform written number words to Arabic numerals	10/10	well able	Transcoding	0
Delazer & Benke	1997	JG	transform Arabic numerals to written number words	0/5	impossible due to agraphia	Transcoding	1
Delazer & Benke	1997	JG	reading arithmetic signs	8/8	unimpaired	Transcoding	0
Delazer & Benke	1997	JG	writing arithmetic signs	4/4	unimpaired	Transcoding	0
Delazer & Benke	1997	JG	number sequence forward 1-20	-	slow, but correct	Ordinality/Cardinality	0
Delazer & Benke	1997	JG	number sequence backward 20-1	-	slow, but correct	Ordinality/Cardinality	0
Delazer & Benke	1997	JG	counting in tens (10-100)	-	slow, but correct	Ordinality/Cardinality	0
Delazer & Benke	1997	JG	counting dot patterns (1-10 dots)	10/10	slow, but correct; did not use subitizing	Ordinality/Cardinality	0
Delazer & Benke	1997	JG	counting dot patterns for RT (1-10 dots)	54/60	significantly greater RT than controls	Ordinality/Cardinality	1
Delazer & Benke	1997	JG	number composition with poker chips (1,2,5,10,20,50,100)	5/14	impaired	Other	1
Delazer & Benke	1997	JG	number comparison (Arabic numerals, up to 5 digits)	10/10	no problems	Approximation	0
Delazer & Benke	1997	JG	single-digit number comparison	97/100	normal distance effect	Approximation	0
Delazer & Benke	1997	JG	verbal one-digit multiplication	59/64	well preserved	Calculation	0
Delazer & Benke	1997	JG	verbal one-digit addition	28/64	severe deficits	Calculation	1
Delazer & Benke	1997	JG	verbal one-digit subtraction	12/38	severe deficits	Calculation	1
Delazer & Benke	1997	JG	verbal one-digit division	0/10	severe deficits	Calculation	1
Delazer & Benke	1997	JG	visual multiplication (response in Arabic numerals or verbal)	13/14	well preserved	Calculation	0
Delazer & Benke	1997	JG	visual addition (response in Arabic numerals or verbal)	8/14	severe deficits	Calculation	1
Delazer & Benke	1997	JG	visual subtraction (response in Arabic numerals or verbal)	5/14	severe deficits	Calculation	1
Delazer & Benke	1997	JG	visual division (response in Arabic numerals or verbal)	1/8	severe deficits	Calculation	1
Delazer & Benke	1997	JG	multiple choice multiplication	8/8	well preserved	Calculation	0
Delazer & Benke	1997	JG	multiple choice addition	4/8	severe deficits	Calculation	1
Delazer & Benke	1997	JG	multiple choice subtraction	5/8	severe deficits	Calculation	1
Delazer & Benke	1997	JG	multiple choice division	0/8	severe deficits	Calculation	1
Delazer & Benke	1997	JG	rule-based multiplication (operands of 0 or 1)	6/6	well preserved	Calculation	0
Delazer & Benke	1997	JG	Graded Difficulty Arithmetic Test (mental addition and subtraction with 2-3 digit operands)	0	unable to score	Calculation	1
Delazer & Benke	1997	JG	written multi-digit procedural addition	2/4	lost procedural knowledge	Calculation	1
Delazer & Benke	1997	JG	written multi-digit procedural multiplication	0/4	lost procedural knowledge	Calculation	1
Delazer & Benke	1997	JG	written multi-digit procedural subtraction	0/4	lost procedural knowledge	Calculation	1
Delazer & Benke	1997	JG	WAIS calculation text problems	only answered 2	only able to answer the two easiest, without time limit	Calculation	1
Delazer & Benke	1997	JG	written number line (1-30) for calculation back-up strategy	0/15	unable to grasp the meaning	Ordinality/Cardinality	1
Delazer & Benke	1997	JG	counting on fingers for calculation back-up strategy	0/15	stated fingers were of no use in this task	Ordinality/Cardinality	1
Delazer & Benke	1997	JG	paper and pencil drawing for calculation back-up strategy	0/15	did not use	Other	1
Delazer & Benke	1997	JG	counting tokens (non-numerical) for calculation back-up strategy	10/20	only used somewhat successfully when explicitly told to count	Ordinality/Cardinality	1
Delazer & Benke	1997	JG	Arithmetic Principles task (Dowker, 1995)	1/30	unable to draw conclusions or use given facts to derive new ones	Other	1
Delazer & Benke	1997	JG	definition of operations	-	Three rather vague, one partially wrong	Other	1
Gliksman	2017	JD	comparing digits	100	significantly slower than controls	Approximation	1
Gliksman	2017	JD	counting forward	71	significantly slower than controls and significantly lower accuracy	Ordinality/Cardinality	1
Gliksman	2017	JD	counting backward	83	significantly slower than controls and significantly lower accuracy	Ordinality/Cardinality	1
Gliksman	2017	JD	serial order	100	significantly slower than controls and significantly lower accuracy	Ordinality/Cardinality	1
Gliksman	2017	JD	comparing fractions	50	significantly slower than controls and significantly lower accuracy	Other	1
Gliksman	2017	JD	verbal problems	75	significantly slower than controls and significantly lower accuracy	Other	1
Gliksman	2017	JD	procedural knowledge	0	significantly slower than controls and significantly lower accuracy	Other	1
Gliksman	2017	JD	simple addition	100	significantly slower than controls	Calculation	1
Gliksman	2017	JD	simple subtraction	100	significantly slower than controls	Calculation	1
Gliksman	2017	JD	simple multiplication	100	significantly slower than controls	Calculation	1
Gliksman	2017	JD	simple division	100	significantly slower than controls	Calculation	1
Gliksman	2017	JD	mixed operations	95	significantly slower than controls	Calculation	1
Gliksman	2017	JD	decimals	0	significantly lower accuracy	Calculation	1
Gliksman	2017	JD	estimation	77	significantly slower than controls	Other	1
Gliksman	2017	JD	comparing equations	88	significantly lower accuracy	Other	1
Gliksman	2017	JD	vertical operation	75	significantly slower than controls and significantly lower accuracy	Other	1
Gliksman	2017	JD	size congruity task (symbolic numerical Stroop)	98	lack of facilitation component, larger interference effect, steeper distance effect	Approximation	1
Gliksman	2017	JD	mental clock	88	significantly slower than controls	Other	1
Cohen	2018	JD	tactile enumeration task	-	significantly slower in acute phase and improved over time	Other	0
Cohen	2018	JD	arithmetic fluency task	-	signifcantly less accurate in 2w, 1m, 2m but not 6m	Calculation	0
Ganor-Stern	2020	JD	exact calculation multiplication task (1-digit)	10% error	significantly slower than controls	Calculation	1
Ganor-Stern	2020	JD	exact calculation multiplication task (1-2 digits)	30% error	significantly slower than controls and significantly lower accuracy	Calculation	1
Ganor-Stern	2020	JD	estimation calculation multiplication task	-	accurate as controls, but significantly slower and abnormal size and distance effects	Approximation	1
Hirayama	2002	-	reading Arabic numerals	10/10	normal	Transcoding	0
Hirayama	2002	-	pointing to written numbers	10/10	normal	Transcoding	0
Hirayama	2002	-	writing Arabic numerals to dictation	10/10	normal	Transcoding	0
Hirayama	2002	-	decomposition of numbers	5/5	normal	Other	0
Hirayama	2002	-	dot estimation	45/45	normal	Approximation	0
Hirayama	2002	-	reading and writing arithmetic signs	-	no error	Transcoding	0
Hirayama	2002	-	comprehension of arithmetic signs	-	no error	Transcoding	0
Hirayama	2002	-	number comparison (symbolic numerals)	10/10	normal	Approximation	0
Hirayama	2002	-	dot comparison (non-symbolic items)	6/6	normal	Approximation	0
Hirayama	2002	-	counting forward (1-20)	-	no error	Ordinality/Cardinality	0
Hirayama	2002	-	counting backward (20-1)	-	no error	Ordinality/Cardinality	0
Hirayama	2002	-	alignment numbers	3/3	normal	Other	0
Hirayama	2002	-	commutative and distributive laws	-	no error	Other	0
Hirayama	2002	-	ku-ku rhyme for multiplication	81/81	normal	Other	0
Hirayama	2002	-	immediate memory for arithmetic problems	10/10	normal	Other	0
Hirayama	2002	-	calculation with an electric calculator	12/12	normal	Other	0
Hirayama	2002	-	simple addition	4/10, 6/10; 17/20, 18/20	impaired	Calculation	1
Hirayama	2002	-	complex addition	1/10, 2/10; 4/20, 6/20	impaired	Calculation	1
Hirayama	2002	-	simple subtraction	3/10, 5/10; 16/20, 16/20	impaired	Calculation	1
Hirayama	2002	-	complex subtraction	0/10, 0/10; 3/20, 3/20	impaired	Calculation	1
Hirayama	2002	-	simple multiplication	10/10, 10/10; 20/20, 20/20	used ku-ku multiplication table mnemonic, uncertain if overlearned or a real discrepancy	Calculation	0
Hirayama	2002	-	complex multiplication	2/10, 3/10; 5/20, 7/20	impaired	Calculation	1
Hirayama	2002	-	simple division	9/10, 9/10; 17/20, 19/20	used ku-ku multiplication table mnemonic, uncertain if overlearned or a real discrepancy	Calculation	0
Hirayama	2002	-	complex division	0/10, 1/10; 0/20, 4/20	impaired	Calculation	1
Hirayama	2011	-	Western Aphasia Battery original calculation subtest (4 multiple choices)	23/24	generally preserved	Calculation	0
Hirayama	2011	-	Western Aphasia Battery calculation subtest with 8 multiple choices	22/24	generally preserved	Calculation	0
Hirayama	2011	-	addition (1-2 digit + 1-2 digit)	6/6	generally preserved	Calculation	0
Hirayama	2011	-	subtraction (1-2 digit + 1-2 digit)	6/6	generally preserved	Calculation	0
Hirayama	2011	-	multiplication (1-2 digit + 1-2 digit)	5/6	generally preserved	Calculation	0
Hirayama	2011	-	division (1-2 digit + 1-2 digit)	3/6	generally preserved	Calculation	0
Hirayama	2011	-	ku-ku rhyme for multiplication	31/41	abnormal	Other	1
Hirayama	2011	-	completion of proverbs	10/10	normal	Other	0
Hirayama	2011	-	comprehension of arithmetic signs	8/8	normal	Transcoding	0
Hirayama	2011	-	commutative and distributive laws	-	no error	Other	0
Hirayama	2011	-	number comparison (symbolic numerals)	40/40	normal	Approximation	0
Hirayama	2011	-	verbal number to meaning (coins)	24/26	not much impairment	Transcoding	0
Hirayama	2011	-	meaning (coins) to verbal number	21/26	not much impairment	Transcoding	0
Hirayama	2011	-	Arabic numerals to meaning (coins)	26/26	no errors	Transcoding	0
Hirayama	2011	-	meaning (coins) to Arabic numeral	26/26	no errors	Transcoding	0
Hirayama	2011	-	writing Arabic numerals to dictation	12/26	significant impairment	Transcoding	1
Hirayama	2011	-	verbal number to Arabic numerals	10/26	significant impairment	Transcoding	1
Hirayama	2011	-	reading Arabic numerals	9/26	significant impairment	Transcoding	1
Lampl	1994	-	written number word to Arabic numerals	-	correct	Transcoding	0
Lampl	1994	-	Arabic numerals to Roman numerals	-	-	Transcoding	0
Lampl	1994	-	identification of the largest magnitude of 5 numbers	-	no mistakes	Approximation	0
Lampl	1994	-	identification and definition of arithmetic signs	-	correct	Transcoding	0
Lampl	1994	-	arithmetic signs application	-	normal	Transcoding	0
Lampl	1994	-	count forward	-	could count forward by adding 1, no counting with higher addition	Ordinality/Cardinality	0
Lampl	1994	-	count backward	-	no difficulties	Ordinality/Cardinality	0
Lampl	1994	-	oral and written simple addition	3/20	impaired	Calculation	1
Lampl	1994	-	oral and written complex addition	0/30	impaired	Calculation	1
Lampl	1994	-	oral and written simple subtraction	20/20	rapid and correct	Calculation	0
Lampl	1994	-	oral and written complex subtraction	30/30	rapid and correct	Calculation	0
Lampl	1994	-	oral and written multiplication and division	0/50	impaired	Calculation	1
Lampl	1994	-	word problems with addition	5/50	severely impaired	Calculation	1
Lampl	1994	-	complex (3-digit) subtraction follow-up	100% correct	correct	Calculation	0
Lee	2000	-	SNUH-Neuropsychology Battery multiplication	59/81	erratic and impaired	Calculation	1
Lee	2000	-	SNUH-Neuropsychology Battery subtraction	77/81	relatively preserved, but consistently omitted the minus sign for negative answers	Calculation	0
Lee	2000	-	SNUH-Neuropsychology Battery addition	-	normal	Calculation	0
Lee	2000	-	SNUH-Neuropsychology Battery division	56/81	impaired, comparable to multiplication	Calculation	1
Lee	2000	-	number comparison (symbolic numerals)	-	no error	Approximation	0
Lee	2000	-	semantic number knowledge	-	intact	Other	0
Lemer	2003	LEC	visual simple multiplication (1 digit)	51/54	relatively spared	Calculation	0
Lemer	2003	LEC	visual simple subtraction (1 digit)	44/54	impaired	Calculation	1
Lemer	2003	LEC	visual simple addition (1 digit)	54/54	relatively spared	Calculation	0
Lemer	2003	LEC	visual division (1-2 digits)	16/24	impaired	Calculation	1
Lemer	2003	LEC	exact calculation addition task	mean 4.4% error	accurate, but significantly slower	Calculation	1
Lemer	2003	LEC	approximate calculation addition task	mean 4.4% error	accurate, but abnormal behavior ("couldn't" approximate) and signfificantly slower	Approximation	1
Lemer	2003	LEC	enumeration of dots and subitizing	78/80	accurate, but significantly slower, especially at subitizing	Approximation	1
Lemer	2003	LEC	number comparison (symbolic numerals)	~30% error	significantly worse than controls and signifcantly slower	Approximation	1
Lemer	2003	LEC	dot comparison (non-symbolic items)	~55% error	significantly worse than controls and signifcantly slower	Approximation	1
Lemer	2003	LEC	addition + comparison (symbolic numerals)	~20% error	significantly worse than controls and signifcantly slower	Approximation	1
Lemer	2003	LEC	addition + comparison (non-symbolic items)	~45% error	significantly worse than controls and signifcantly slower	Approximation	1
Marangolo	2004	FA	reading Arabic numerals (2-3 digits)	25/30	deficit	Transcoding	1
Marangolo	2004	FA	reading Arabic numerals (4-5 digits)	22/40	deficit	Transcoding	1
Marangolo	2004	FA	reading number words (2-3 digits)	30/30	deficit	Transcoding	1
Marangolo	2004	FA	reading number words (4-5 digits)	29/40	deficit	Transcoding	1
Marangolo	2004	FA	reading Arabic numerals (4-5 digits) with 460 items	376/460	deficit	Transcoding	1
Marangolo	2004	FA	reading number words (4-5 digits) with 460 items	412/460	deficit	Transcoding	1
Marangolo	2004	FA	matching Arabic numerals with number words	10/10	no errors	Other	0
Marangolo	2004	FA	matching number words with Arabic numerals	10/10	no errors	Other	0
Marangolo	2004	FA	number comparison (symbolic numerals)	19/20	largely intact	Approximation	0
Marangolo	2004	FA	number comparison (written number words)	20/20	largely intact	Approximation	0
Marangolo	2004	FA	number ordering (symbolic numerals)	20/20	largely intact	Ordinality/Cardinality	0
Marangolo	2004	FA	number ordering (written number words)	20/20	largely intact	Ordinality/Cardinality	0
Marangolo	2004	FA	4-5 digit written addition	19/20	largely intact	Calculation	0
Marangolo	2004	FA	counting forward from a given number (oral to oral)	7/20	due to impairment in verbal-number production rather than underlying number processing	Ordinality/Cardinality	0
Marangolo	2004	FA	counting forward from a given number (oral to written)	20/20	no error	Ordinality/Cardinality	0
Marangolo	2004	FA	counting forward from a given number (written numeral to writen numeral)	20/20	no error	Ordinality/Cardinality	0
Marangolo	2004	FA	counting forward from a given number (written word to writen word)	20/20	no error	Ordinality/Cardinality	0
Marangolo	2004	FA	what comes next? For a given number (oral to oral)	15/20	due to impairment in verbal-number production rather than underlying number processing	Ordinality/Cardinality	0
Marangolo	2004	FA	what comes next? For a given number (oral to written)	20/20	no error	Ordinality/Cardinality	0
Marangolo	2004	FA	what comes next? For a given number (written numeral to writen numeral)	20/20	no error	Ordinality/Cardinality	0
Marangolo	2004	FA	what comes next? For a given number (written word to writen word)	19/20	largely intact	Ordinality/Cardinality	0
Marangolo	2004	FA	number facts (oral to oral)	8/12	due to impairment in verbal-number production rather than underlying number processing	Other	0
Marangolo	2004	FA	number facts (oral to oral with Arabic numerals)	12/12	no error	Other	0
Marangolo	2004	FA	addition (oral to oral)	7/10	due to impairment in verbal-number production rather than underlying number processing	Calculation	0
Marangolo	2004	FA	subtraction (oral to oral)	3/10	due to impairment in verbal-number production rather than underlying number processing	Calculation	0
Marangolo	2004	FA	addition (oral to written numerals)	10/10	no error	Calculation	0
Marangolo	2004	FA	subtraction (oral to written numerals)	10/10	no error	Calculation	0
Marangolo	2004	FA	addition and subtraction (written to oral)	26/40	due to impairment in verbal-number production rather than underlying number processing	Calculation	0
Marangolo	2004	FA	corrections to addition/subtraction oral responses (written)	12/14	largely intact	Calculation	0
Marangolo	2004	FA	Arabic numerals to written number words	-	no error	Transcoding	0
Marangolo	2004	FA	written numer words to Arabic numerals	-	no error	Transcoding	0
Pia	2009	DM	forward counting (1-30)	5/10	impaired	Ordinality/Cardinality	1
Pia	2009	DM	backward counting (30-1)	4/10	impaired	Ordinality/Cardinality	1
Pia	2009	DM	forward continuing of numerical series	6/10	impaired	Ordinality/Cardinality	1
Pia	2009	DM	backward continuing of numerical series	6/10	impaired	Ordinality/Cardinality	1
Pia	2009	DM	repetition of verbal number words	10/10	intact	Transcoding	0
Pia	2009	DM	reading Arabic numerals	10/10	intact	Transcoding	0
Pia	2009	DM	number comparison (symbolic numerals - 2 items)	4/5	intact	Approximation	0
Pia	2009	DM	number comparison (symbolic numerals - 3 items)	5/5	intact	Approximation	0
Pia	2009	DM	identification of odds	5/5	intact	Other	0
Pia	2009	DM	identification of evens	5/5	intact	Other	0
Pia	2009	DM	simple addition	5/5	intact	Calculation	0
Pia	2009	DM	simple subtraction	5/5	intact	Calculation	0
Pia	2009	DM	simple multiplication	5/5	intact	Calculation	0
Pia	2009	DM	simple division	5/5	intact	Calculation	0
Pia	2009	DM	number bisection (midpoint of number interval)	-	significantly worse than controls and abnormal slope of deviation by interval size	Ordinality/Cardinality	1
Polk	2001	MC	simple calculations (Arabic numerals)	0/9	impaired	Calculation	1
Polk	2001	MC	simple calculations (dots)	0/9	impaired	Calculation	1
Polk	2001	MC	simple calculations (verbal)	0/9	impaired	Calculation	1
Polk	2001	MC	counting forward	1-5 only, only from 1	impaired, later could count 1-12	Ordinality/Cardinality	1
Polk	2001	MC	counting dots and beats	3/5 dots, 2/5 beats	impaired	Ordinality/Cardinality	1
Polk	2001	MC	number naming	2/7	impaired	Transcoding	1
Polk	2001	MC	writing Arabic numerals to dictation	6/10	impaired	Transcoding	1
Polk	2001	MC	before/after numbers	15/20	impaired	Ordinality/Cardinality	1
Polk	2001	MC	mathmatical symbols	named 3/6, defined 0/6	impaired	Transcoding	1
Polk	2001	MC	Roman numerals	0/10	impaired	Transcoding	1
Polk	2001	MC	rounding	0/10	impaired	Other	1
Polk	2001	MC	1's, 10's, and 100's columns	0/10	impaired	Other	1
Polk	2001	MC	cardinal facts	1/10	impaired	Other	1
Polk	2001	MC	reading a clock	2/6	impaired	Other	1
Polk	2001	MC	time calculations	0/4	impaired	Other	1
Polk	2001	MC	defining number-related words	-	impaired	Other	1
Polk	2001	MC	number comparison (symbolic numerals)	10/20	impaired with abnormal strategy (deficit in symbolic processing but not magnitude)	Approximation	0
Polk	2001	MC	thermometer task (0-100)	-	impaired	Ordinality/Cardinality	1
Polk	2001	MC	size judgements (photos of objects)	60/60	normal range	Approximation	0
Polk	2001	MC	size ordering (photos of objects)	10/10	normal range	Approximation	0
Polk	2001	MC	comparing perceptual quantities	5/5	normal range	Approximation	0
Polk	2001	MC	comparing estimated quantities	10/10	normal range	Approximation	0
Polk	2001	MC	dot numerosity comparison	8/8	normal range	Approximation	0
Polk	2001	MC	ordering dot numerosities	10/10	normal range	Approximation	0
Polk	2001	MC	frequency comparison	4/4	normal range	Other	0
Rosca	2009a	BD	counting forward (1-20)	20/20	intact	Ordinality/Cardinality	0
Rosca	2009a	BD	counting backward (30-20)	10/10	intact	Ordinality/Cardinality	0
Rosca	2009a	BD	counting forward by 7 (50-100)	5/7	slightly impaired, argue error of procedural knowledge and not counting process	Ordinality/Cardinality	0
Rosca	2009a	BD	counting backward by 7 (100-50)	0/7	severely impaired, argue error of procedural knowledge and not counting process	Ordinality/Cardinality	0
Rosca	2009a	BD	dot counting	6/6	rapid and without error	Ordinality/Cardinality	0
Rosca	2009a	BD	reading Arabic numerals	4/5	almost perfect	Transcoding	0
Rosca	2009a	BD	reading number words	5/5	errorless	Transcoding	0
Rosca	2009a	BD	writing number words to dictation	2/5	severely impaired due to agraphia	Transcoding	1
Rosca	2009a	BD	Arabic numerals to number words	2/5	severely impaired due to agraphia	Transcoding	1
Rosca	2009a	BD	number words to Arabic numerals	3/5	mildly impaired	Transcoding	1
Rosca	2009a	BD	writing Arabic numerals to dictation	4/5	mildly impaired	Transcoding	1
Rosca	2009a	BD	number comparison (symbolic numerals)	7/8	minor mistakes, accurate	Approximation	0
Rosca	2009a	BD	number comparison (written number words)	6/8	minor mistakes, accurate	Approximation	0
Rosca	2009a	BD	simple multiplication	20/20	intact	Calculation	0
Rosca	2009a	BD	simple addition	5/5	intact	Calculation	0
Rosca	2009a	BD	simple subtraction	5/5	intact	Calculation	0
Rosca	2009a	BD	rule-based multiplication	6/6	intact	Calculation	0
Rosca	2009a	BD	mental addition	1/5	procedural diffculty	Calculation	1
Rosca	2009a	BD	mental subtraction	1/5	procedural diffculty	Calculation	1
Rosca	2009a	BD	mental multiplication	1/5	procedural diffculty	Calculation	1
Rosca	2009a	BD	mental division	1/5	procedural diffculty	Calculation	1
Rosca	2009a	BD	written complex addition	0/4	procedural diffculty	Calculation	1
Rosca	2009a	BD	written complex subtraction	0/4	procedural diffculty	Calculation	1
Rosca	2009a	BD	written complex multiplication	0/4	procedural diffculty	Calculation	1
Rosca	2009a	BD	written complex division	0/4	procedural diffculty	Calculation	1
Rosca	2009a	BD	comparing fractions	3/3	intact	Other	0
Rosca	2009a	BD	operations with fractions	1/3	procedural diffculty	Calculation	1
Rosca	2009a	BD	text problems	1/3	possibly due to procedural difficulty	Other	1
Rosca	2009a	BD	naming arithmetical signs	5/5	intact	Transcoding	0
Rosca	2009a	BD	writing arithmetical signs	5/5	intact	Transcoding	0
Rosca	2009a	BD	definition of operations	4/4	intact	Other	0
Rosca	2009a	BD	approximation of arithmetic operations	4/4	accurate and quick	Other	0
Rosca	2009a	BD	digit span	4/4	intact	Other	0
Rosca	2009a	BD	positioning Arabic numerals on a scale	10/10	accurate	Ordinality/Cardinality	0
Rosca	2009a	BD	positioning word numbers on a scale	10/10	accurate	Ordinality/Cardinality	0
Rosca	2009a	BD	contextual magnitude judgement	4/4	accurate	Other	0
Rosca	2009a	BD	general numerical knowledge	5/5	accurate	Other	0
Rosca	2009a	BD	personal numerical knowledge	4/4	accurate	Other	0
Rosca	2009a	BD	time estimation	5/5	accurate	Other	0
Rosca	2009b	SK	counting forward (1-20)	20/20	no error	Ordinality/Cardinality	0
Rosca	2009b	SK	counting backward (30-20)	10/10	no error	Ordinality/Cardinality	0
Rosca	2009b	SK	counting forward by 7 (50-100)	5/7	some error	Ordinality/Cardinality	1
Rosca	2009b	SK	counting backward by 7 (100-50)	1/7	severely impaired	Ordinality/Cardinality	1
Rosca	2009b	SK	dot counting	6/6	errorless	Ordinality/Cardinality	0
Rosca	2009b	SK	reading Arabic numerals	10/10	no error	Transcoding	0
Rosca	2009b	SK	reading number words	10/10	no error	Transcoding	0
Rosca	2009b	SK	writing number words to dictation	10/10	no error	Transcoding	0
Rosca	2009b	SK	writing Arabic numerals to dictation	10/10	no error	Transcoding	0
Rosca	2009b	SK	Arabic numerals to number words	8/10	some error	Transcoding	1
Rosca	2009b	SK	number words to Arabic numerals	8/10	some error	Transcoding	1
Rosca	2009b	SK	number comparison (symbolic numerals)	10/10	no error	Approximation	0
Rosca	2009b	SK	number comparison (written number words)	10/10	no error	Approximation	0
Rosca	2009b	SK	simple addition	15/15	largely intact	Calculation	0
Rosca	2009b	SK	simple multiplication	14/15	largely intact	Calculation	0
Rosca	2009b	SK	simple subtraction	15/15	largely intact	Calculation	0
Rosca	2009b	SK	simple division	9/15	more impairment	Calculation	1
Rosca	2009b	SK	arithmetical rules addition	3/4	some error	Calculation	1
Rosca	2009b	SK	arithmetical rules multiplication	5/6	some error	Calculation	1
Rosca	2009b	SK	arithmetical rules subtraction	5/6	some error	Calculation	1
Rosca	2009b	SK	arithmetical rules division	3/6	some error	Calculation	1
Rosca	2009b	SK	complex mental addition	1/5	many errors, procedural difficulty	Calculation	1
Rosca	2009b	SK	complex mental subtraction	1/5	many errors, procedural difficulty	Calculation	1
Rosca	2009b	SK	complex mental multiplication	2/5	many errors, procedural difficulty	Calculation	1
Rosca	2009b	SK	complex mental division	2/5	many errors, procedural difficulty	Calculation	1
Rosca	2009b	SK	written complex addition	1/4	many errors, procedural difficulty	Calculation	1
Rosca	2009b	SK	written complex subtraction	1/4	many errors, procedural difficulty	Calculation	1
Rosca	2009b	SK	written complex multiplication	1/4	many errors, procedural difficulty	Calculation	1
Rosca	2009b	SK	written complex division	1/4	many errors, procedural difficulty	Calculation	1
Rosca	2009b	SK	comparing fractions	3/4	some error	Other	1
Rosca	2009b	SK	operations with fractions	2/4	some error	Calculation	1
Rosca	2009b	SK	text problems	6/10	some error	Other	1
Rosca	2009b	SK	arithmetical sign knowledge	10/10	no error	Transcoding	0
Rosca	2009b	SK	definition of operations	4/4	no error	Other	0
Rosca	2009b	SK	approximation of arithmetic operations	9/12	some error	Other	1
Rosca	2009b	SK	positioning Arabic numerals on a scale	10/10	no error	Ordinality/Cardinality	0
Rosca	2009b	SK	positioning word numbers on a scale	10/10	no error	Ordinality/Cardinality	0
Rosca	2009b	SK	contextual magnitude judgement	5/5	no error	Other	0
Rosca	2009b	SK	time estimation	5/5	no error	Other	0
Rosca	2009b	SK	general numerical knowledge	5/5	no error	Other	0
Rosca	2009b	SK	personal numerical knowledge	4/4	no error	Other	0
Rosca	2009b	SK	digit span	5/5	no error	Other	0
Takayama	1994	Case 1	appreciation of number values (number comparison)	20/20	no error	Approximation	0
Takayama	1994	Case 1	reading Arabic numerals	15/15	no error	Transcoding	0
Takayama	1994	Case 1	pointing to written numbers	18/18	no error	Transcoding	0
Takayama	1994	Case 1	writing Arabic numerals to dictation	15/15	no error	Transcoding	0
Takayama	1994	Case 1	writing Arabic numerals by copying	15/15	no error	Transcoding	0
Takayama	1994	Case 1	decomposition of numbers with tokens	8/8	no error	Other	0
Takayama	1994	Case 1	counting forward (1-20)	-	no error	Ordinality/Cardinality	0
Takayama	1994	Case 1	counting backward (20-1)	-	no error	Ordinality/Cardinality	0
Takayama	1994	Case 1	estimation of numbers of dots	10/10	no error	Approximation	0
Takayama	1994	Case 1	reading, naming, writing arithmetic signs	-	no error	Transcoding	0
Takayama	1994	Case 1	comprehension of arithmetic signs	20/20	no error	Transcoding	0
Takayama	1994	Case 1	alignment numbers	6/6	no error	Other	0
Takayama	1994	Case 1	number facts retrieval	32/32	no error	Other	0
Takayama	1994	Case 1	table values retrieval	80/81	minor error	Other	0
Takayama	1994	Case 1	immediate memory for arithmetic problems	60/60	no error	Other	0
Takayama	1994	Case 1	oral addition	12/15	deficient	Calculation	1
Takayama	1994	Case 1	oral subtraction	9/15	deficient	Calculation	1
Takayama	1994	Case 1	oral multiplication	6/11	deficient	Calculation	1
Takayama	1994	Case 1	oral division	6/15	deficient	Calculation	1
Takayama	1994	Case 1	written addition	11/15	deficient	Calculation	1
Takayama	1994	Case 1	written subtraction	14/15	deficient	Calculation	1
Takayama	1994	Case 1	written multiplication	11/15	deficient	Calculation	1
Takayama	1994	Case 1	written division	13/15	deficient	Calculation	1
Takayama	1994	Case 2	appreciation of number values (number comparison)	20/20	no error	Approximation	0
Takayama	1994	Case 2	reading Arabic numerals	15/15	no error	Transcoding	0
Takayama	1994	Case 2	pointing to written numbers	18/18	no error	Transcoding	0
Takayama	1994	Case 2	writing Arabic numerals to dictation	15/15	no error	Transcoding	0
Takayama	1994	Case 2	writing Arabic numerals by copying	15/15	no error	Transcoding	0
Takayama	1994	Case 2	decomposition of numbers with tokens	10/10	no error	Other	0
Takayama	1994	Case 2	counting forward (1-20)	-	no error	Ordinality/Cardinality	0
Takayama	1994	Case 2	counting backward (20-1)	-	no error	Ordinality/Cardinality	0
Takayama	1994	Case 2	estimation of numbers of dots	10/10	no error	Approximation	0
Takayama	1994	Case 2	reading, naming, writing arithmetic signs	-	no error	Transcoding	0
Takayama	1994	Case 2	comprehension of arithmetic signs	20/20	no error	Transcoding	0
Takayama	1994	Case 2	alignment numbers	4/4	no error	Other	0
Takayama	1994	Case 2	number facts retrieval	16/16	no error	Other	0
Takayama	1994	Case 2	table values retrieval	77/81	minor error	Other	0
Takayama	1994	Case 2	immediate memory for arithmetic problems	49/49	no error	Other	0
Takayama	1994	Case 2	oral addition	10/12	deficient	Calculation	1
Takayama	1994	Case 2	oral subtraction	0/4	deficient	Calculation	1
Takayama	1994	Case 2	oral multiplication	0/4	deficient	Calculation	1
Takayama	1994	Case 2	oral division	0/4	deficient	Calculation	1
Takayama	1994	Case 2	written addition	9/17	deficient	Calculation	1
Takayama	1994	Case 2	written subtraction	11/22	deficient	Calculation	1
Takayama	1994	Case 2	written multiplication	2/7	deficient	Calculation	1
Takayama	1994	Case 2	written division	0/3	deficient	Calculation	1
Takayama	1994	Case 3	appreciation of number values (number comparison)	4/4	no error	Approximation	0
Takayama	1994	Case 3	reading Arabic numerals	8/8	no error	Transcoding	0
Takayama	1994	Case 3	pointing to written numbers	6/6	no error	Transcoding	0
Takayama	1994	Case 3	writing Arabic numerals to dictation	8/8	no error	Transcoding	0
Takayama	1994	Case 3	writing Arabic numerals by copying	8/8	no error	Transcoding	0
Takayama	1994	Case 3	counting forward (1-20)	-	no error	Ordinality/Cardinality	0
Takayama	1994	Case 3	counting backward (20-1)	-	no error	Ordinality/Cardinality	0
Takayama	1994	Case 3	estimation of numbers of dots	8/8	no error	Approximation	0
Takayama	1994	Case 3	reading, naming, writing arithmetic signs	-	no error	Transcoding	0
Takayama	1994	Case 3	comprehension of arithmetic signs	8/8	no error	Transcoding	0
Takayama	1994	Case 3	alignment numbers	4/4	no error	Other	0
Takayama	1994	Case 3	number facts retrieval	32/32	no error	Other	0
Takayama	1994	Case 3	table values retrieval	80/81	minor error	Other	0
Takayama	1994	Case 3	immediate memory for arithmetic problems	36/36	no error	Other	0
Takayama	1994	Case 3	oral addition	5/8	deficient	Calculation	1
Takayama	1994	Case 3	oral subtraction	5/8	deficient	Calculation	1
Takayama	1994	Case 3	oral multiplication	4/8	deficient	Calculation	1
Takayama	1994	Case 3	oral division	3/8	deficient	Calculation	1
Takayama	1994	Case 3	written addition	8/9	deficient	Calculation	1
Takayama	1994	Case 3	written subtraction	5/9	deficient	Calculation	1
Takayama	1994	Case 3	written multiplication	7/9	deficient	Calculation	1
Takayama	1994	Case 3	written division	4/9	deficient	Calculation	1
van Harskamp	2001	FS	reading Arabic numerals (1 digit)	9/9	flawless	Transcoding	0
van Harskamp	2001	FS	reading Arabic numerals (2 digit)	20/20	flawless	Transcoding	0
van Harskamp	2001	FS	reading Arabic numerals (3 digit)	15/15	flawless	Transcoding	0
van Harskamp	2001	FS	writing Arabic numerals to dictation (1 digit)	9/9	flawless	Transcoding	0
van Harskamp	2001	FS	writing Arabic numerals to dictation (2 digit)	20/20	flawless	Transcoding	0
van Harskamp	2001	FS	writing Arabic numerals to dictation (3 digit)	15/15	flawless	Transcoding	0
van Harskamp	2001	FS	repetition of verbal number words (1 digit)	9/9	flawless	Transcoding	0
van Harskamp	2001	FS	repetition of verbal number words (2 digit)	20/20	flawless	Transcoding	0
van Harskamp	2001	FS	repetition of verbal number words (3 digit)	15/15	flawless	Transcoding	0
van Harskamp	2001	FS	magnitude comparison (symbolic 1-digit numerals)	40/40	flawless	Approximation	0
van Harskamp	2001	FS	magnitude comparison (symbolic 2-digit numerals)	40/40	flawless	Approximation	0
van Harskamp	2001	FS	poker chips (1 digit)	9/9	extremely competent	Other	0
van Harskamp	2001	FS	poker chips (2 digit)	20/20	extremely competent	Other	0
van Harskamp	2001	FS	reading arithmetic signs	-	flawless	Transcoding	0
van Harskamp	2001	FS	writing arithmetic signs to dictation	-	flawless	Transcoding	0
van Harskamp	2001	FS	matching spoken to written arithmetic signs	-	flawless	Transcoding	0
van Harskamp	2001	FS	oral single digit addition	14/25	selectively impaired	Calculation	1
van Harskamp	2001	FS	oral single digit subtraction	23/25	almost flawless	Calculation	0
van Harskamp	2001	FS	oral single digit multiplication	23/25	almost flawless	Calculation	0
van Harskamp	2001	FS	written single digit addition	21/25	weak performance	Calculation	1
van Harskamp	2001	FS	written single digit subtraction	25/25	flawless	Calculation	0
van Harskamp	2001	FS	written single digit multiplication	25/25	flawless	Calculation	0
van Harskamp	2001	FS	oral single digit addition (follow-up)	23/56	significantly impaired	Calculation	1
van Harskamp	2001	FS	oral single digit subtraction (follow-up)	54/56	almost flawless	Calculation	0
van Harskamp	2001	FS	oral single digit multiplication (follow-up)	53/56	almost flawless	Calculation	0
van Harskamp	2001	FS	written single digit addition (follow-up)	42/56	significantly impaired	Calculation	1
van Harskamp	2001	FS	written single digit subtraction (follow-up)	54/56	almost flawless	Calculation	0
van Harskamp	2001	FS	written single digit multiplication (follow-up)	55/56	almost flawless	Calculation	0
Varley	2005	PR	spoken word comprehension (0-20)	95	performed well	Transcoding	0
Varley	2005	PR	written word comprehension (0-20)	100	performed well	Transcoding	0
Varley	2005	PR	Arabic numeral comprehension (0-20)	100	performed well	Transcoding	0
Varley	2005	PR	spoken word production (0-20)	95	performed well	Transcoding	0
Varley	2005	PR	written word production (0-20)	19	poor performance, abnormal labeling approach by counting up from 1	Transcoding	1
Varley	2005	PR	Arabic numeral production (0-20)	100	performed well	Transcoding	0
Varley	2005	PR	spoken word to written word (0-20)	100	performed well	Transcoding	0
Varley	2005	PR	spoken word to Arabic numeral (0-20)	100	performed well	Transcoding	0
Varley	2005	PR	written word to Arabic numeral (0-20)	100	performed well	Transcoding	0
Varley	2005	PR	Arabic numeral to written word (0-20)	100	performed well	Transcoding	0
Varley	2005	PR	spoken word to written word (20-100)	96	performed well	Transcoding	0
Varley	2005	PR	spoken word to Arabic numeral (20-100)	100	performed well	Transcoding	0
Varley	2005	PR	written word to Arabic numeral (20-100)	100	performed well	Transcoding	0
Varley	2005	PR	Arabic numeral to written word (20-100)	100	performed well	Transcoding	0
Varley	2005	PR	number line estimation (0-100)	20/20	accurate	Ordinality/Cardinality	0
Varley	2005	PR	addition	20/20	intact	Calculation	0
Varley	2005	PR	subtraction	19/20	intact	Calculation	0
Varley	2005	PR	multiplication	17/20	intact	Calculation	0
Varley	2005	PR	division	19/20	intact	Calculation	0
Varley	2005	PR	adding and subtracting fractions	20/30	some capacity	Calculation	0
Varley	2005	PR	easy known multiplication tables	36/36	considerable capacity	Calculation	0
Varley	2005	PR	hard known multiplication tables	31/36	considerable capacity	Calculation	0
Varley	2005	PR	novel multiplication tables	33/36	considerable capacity	Calculation	0
Varley	2005	PR	reversability (subtraction)	37/40	sensitive to this procedure	Calculation	0
Varley	2005	PR	reversability (division)	38/40	sensitive to this procedure	Calculation	0
Varley	2005	PR	number infinity	19/30	sensitive to this procedure	Other	0
Varley	2005	PR	calculation accuracy (bracket expressions)	43/64	sensitive to this procedure	Other	0
Varley	2005	PR	serial order errors in bracket expressions	2	sensitive to this procedure	Other	0
Varley	2005	PR	bracket generation and calculation	2/5	sensitive to this procedure	Other	0
Varney	1984	-	written arithmetic	-	better than first testing, but remained significantly impaired	Calculation	1
Varney	1984	-	oral arithmetic	-	better than first testing, but remained significantly impaired	Calculation	1
Varney	1984	-	counting in sequence	-	no problems (significant improvement from first testing)	Ordinality/Cardinality	0
Varney	1984	-	writing Arabic numerals to dictation	-	no problems (significant improvement from first testing)	Transcoding	0
Varney	1984	-	identifying relative magnitude of numbers	-	no problems	Approximation	0
Varney	1984	-	count up to 20 objects	-	no problems (significant improvement from first testing)	Ordinality/Cardinality	0
Varney	1984	-	single digit addition	-	no errors	Calculation	0
Varney	1984	-	single digit subtraction	-	no errors	Calculation	0
Varney	1984	-	two-digit addition	-	occasional errors	Calculation	1
Varney	1984	-	two-digit subtraction	-	occasional errors	Calculation	1
Varney	1984	-	three-digit addition	-	frequent errors	Calculation	1
Varney	1984	-	three-digit subtraction	-	frequent errors	Calculation	1
Varney	1984	-	multiplication	-	quite difficult for participant	Calculation	1
Varney	1984	-	division	-	quite difficult for participant	Calculation	1
Varney	1984	-	fractions	-	quite difficult for participant	Calculation	1
Varney	1984	-	word problems (WAIS arithmetic)	6 (scaled score)	difficulties	Calculation	1
Warrington	1982	DRC	simple addition	11% error rate	not insigificant error rate, and long latencies - described overall as laborious and inaccurate	Calculation	1
Warrington	1982	DRC	addition (1-2 digits)	8% error rate	significantly more inaccurate and longer latencies than controls - described overall as laborious and inaccurate	Calculation	1
Warrington	1982	DRC	addition (1-2 digits, with smaller addend first)	24.7% error rate	less accurate and slower - described overall as laborious and inaccurate	Calculation	1
Warrington	1982	DRC	simple subtraction	8% error rate	longer latency - described overall as laborious and inaccurate	Calculation	1
Warrington	1982	DRC	subtraction (1-2 digits)	18% error rate	significantly more inaccurate and longer latencies than controls - described overall as laborious and inaccurate	Calculation	1
Warrington	1982	DRC	simple multiplication	8.6% error rate	longer latency - described overall as laborious and inaccurate	Calculation	1
Warrington	1982	DRC	estimation of quantity (dots)	-	unimpaired, as rapid and accurate as controls	Approximation	0
Warrington	1982	DRC	rapid arithmetical estimations	-	within normal range	Calculation	0
Warrington	1982	DRC	numerical cognitive estimates	9/10	within normal range	Other	0
Warrington	1982	DRC	number size judgements (symbolic number comparison)	-	entirely satisfactory	Approximation	0
Warrington	1982	DRC	number facts	5/6	correct	Other	0
Warrington	1982	DRC	addition - no carrying	7	significantly different from controls, deficiency	Calculation	1
Warrington	1982	DRC	addition - with carrying	5	no significant difference from controls	Calculation	0
Warrington	1982	DRC	subtraction - no borrowing	8	significantly different from controls, deficiency	Calculation	1
Warrington	1982	DRC	subtraction - with borrowing	0	significantly different from controls, deficiency	Calculation	1
Warrington	1982	DRC	multiplication tables	20	no significant difference from controls	Calculation	0
Warrington	1982	DRC	division	8	significantly different from controls, deficiency	Calculation	1
Warrington	1982	DRC	fraction arithmetic	8	no significant difference from controls	Calculation	0
Warrington	1982	DRC	decimal arithmetic	8	no significant difference from controls	Calculation	0
Warrington	1982	DRC	conversions	9	no significant difference from controls	Other	0
Warrington	1982	DRC	long multiplication and division	2	no significant difference from controls	Calculation	0
Warrington	1982	DRC	magnitude	11	no significant difference from controls	Approximation	0
Warrington	1982	DRC	approximation	7	no significant difference from controls	Approximation	0
Warrington	1982	DRC	rules for expression	6	no significant difference from controls	other	0
Warrington	1982	DRC	ratio, proportion, and percentages	7	no significant difference from controls	Other	0
